# Supplementary material for: Gain-of-function miRNA signature by mutant p53 associates with poor cancer outcome
Source: Oncotarget. 2016 Jan 31;7(10):11056–66. doi: 10.18632/oncotarget.7090 (PMC4905457; doi:10.18632/oncotarget.7090)
Supplement: Supplementary file 2 [file oncotarget-07-11056-s002.xlsx]

## Sheet: Sheet1
Supplementary Table 1. Significantly downregulated miRNAs by mutant p53
miRNA_gene	control.rep1	control.rep2	control.rep3	mutant_p53.rep1	mutant_p53.rep2	mutant_p53.rep3
hsa-miR-3065-3p	0.471749	0.589016	0.833586	0.340426	0.335746	0.175143
hsa-miR-1199-5p	1.17275	0.875336	1.27656	0.415623	0.334462	0.703032
hsa-miR-146a-5p	2.3079	2.16891	1.9833	1.333	1.03714	0.333147
hsa-miR-6735-5p	1.10846	0.756721	1.24831	0.602299	0.316732	0.339652
hsa-miR-597-5p	-0.268515	-0.356479	-0.201407	-0.374938	-0.480275	-0.473692
U71b	0.759611	0.719131	0.555115	0.311346	0.233938	0.212507
hsa-miR-3163	0.88208	0.799843	1.16238	0.567832	0.247435	0.243658
hsa-miR-4499	0.851002	1.03877	1.23498	0.241856	0.451139	0.436499
hsa-mir-2392	0.460184	0.241504	0.347336	0.184846	0.118597	0.0719981
hsa-mir-6882	0.364598	0.527825	0.424384	0.0127392	0.212507	0.212507
hsa-miR-6830-5p	1.55016	1.38819	2.13149	1.13826	0.244606	0.233029
hsa-miR-6872-3p	0.859822	0.922872	1.07714	0.54647	0.335239	2.31e-05
hsa-miR-3622b-5p	0.827764	0.648911	0.828555	0.27974	0.209981	0.212507
hsa-miR-3607-5p	1.65802	1.00525	1.15098	0.647138	0.0930407	0.417619
ENSG00000201229	0.91909	0.684228	0.526872	0.150559	0.03465	0.444647
hsa-miR-6881-5p	0.407141	0.589016	0.6434	0.200368	-0.0754394	0.278426
hsa-mir-149	0.414012	0.42366	0.629567	0.298176	-0.0538842	0.11245
hsa-miR-1255b-5p	0.48582	0.818611	0.860723	0.0665373	0.148693	0.303722
hsa-mir-3185	0.96015	0.990221	0.764979	0.514429	-0.0169913	0.12186
hsa-mir-660	0.450486	0.895411	0.582047	0.375507	0.0513332	0.00995508
hsa-mir-3616	0.355819	0.388223	0.393809	0.167927	0.111924	-0.0393207
hsa-miR-509-5p	0.23326	0.261012	0.261012	0.173608	-0.0152867	-0.00883548
hsa-mir-575	-0.214407	-0.152158	-0.197392	-0.286674	-0.333096	-0.396811
U42B	0.708131	0.345896	0.481578	-0.0794805	0.159313	0.212287
hsa-mir-6080	0.325109	0.478749	0.266061	0.0533727	0.0101239	0.134035
hsa-miR-147b	0.600861	0.80014	0.945868	0.355144	0.0324276	0.0224032
hsa-miR-3972	0.777635	1.05826	0.587404	0.340426	-0.0335894	0.0862963
hsa-miR-4698	0.568793	0.81365	0.694073	0.432349	0.00366434	-0.113249
hsa-miR-6503-3p	0.495016	0.753693	1.05692	0.418811	-0.0287795	-0.0560048
hsa-miR-6875-5p	0.814461	1.03742	0.838664	0.044467	0.282711	0.0141324
hsa-miR-744-3p	1.51181	1.93191	1.35609	0.196636	-0.127537	0.469323
ACA66	0.564716	0.562489	0.527023	-0.0195369	-0.00872874	0.212507
hsa-miR-661	0.777635	0.589016	0.70826	0.134736	-0.0940282	0.160386
hsa-mir-3122	-0.177086	-0.239093	-0.197392	-0.44974	-0.420031	-0.300663
hsa-mir-6780a	0.406492	0.765293	0.406492	0.148854	0.0790947	-0.211291
HBII-85-15	-0.22321	-0.197392	-0.239623	-0.369395	-0.473692	-0.473692
hsa-miR-6872-5p	0.922712	0.980822	0.81885	0.251795	-0.324736	0.0256414
ENSG00000238914	-0.176527	-0.25819	-0.197392	-0.403933	-0.455007	-0.427188
ENSG00000251878	0.248467	0.238314	0.181062	0.0178714	0.00247143	-0.0481386
ENSG00000252728	-0.193138	-0.197393	-0.182349	-0.441987	-0.29291	-0.447706
hsa-mir-2053	-0.279224	-0.156614	-0.287687	-0.428301	-0.533123	-0.533639
hsa-miR-548h-3p	0.350436	0.474955	0.33013	0.0991858	-0.177086	-0.0187323
hsa-miR-548z	0.350436	0.474955	0.33013	0.0991858	-0.177086	-0.0187323
ENSG00000238588	-0.17687	-0.28148	-0.17687	-0.422095	-0.452929	-0.452208
U32B	0.402098	0.493733	0.399631	-0.132888	-0.215685	0.212507
mgU6-53	0.762634	0.964288	0.84911	0.00116509	-0.309544	0.0352266
hsa-miR-3151-5p	0.247011	0.601994	0.455256	-0.118268	0.0949195	-0.131246
hsa-miR-6742-5p	0.388036	0.482798	0.353295	-0.0576472	-0.243352	0.154293
hsa-miR-548e-5p	-0.159768	-0.199601	-0.197392	-0.386615	-0.527606	-0.273191
ENSG00000207171	-0.14489	-0.282683	-0.197392	-0.36132	-0.441495	-0.537098
hsa-mir-421	0.544242	0.335707	0.309311	0.0513831	-0.291062	0.0330118
ENSG00000206603	0.932991	0.382913	0.519203	-0.199418	-0.256931	0.0930104
hsa-mir-3655	0.289655	0.313866	0.945868	-0.081214	-0.150973	-0.0835335
hsa-mir-449b	0.451516	0.126569	0.228728	-0.0225086	-0.0475712	-0.131246
ENSG00000221060	-0.177086	-0.198839	-0.177007	-0.397466	-0.453254	-0.400553
hsa-miR-137	1.04442	0.671579	0.161945	-0.0445953	-0.434511	-0.131246
hsa-miR-335-5p	0.634598	0.2847	0.20006	-0.133933	0.0870525	-0.330654
hsa-miR-4468	0.871442	0.73124	0.237898	0.0170568	-0.325389	-0.325389
hsa-miR-4525	0.186614	0.182965	0.134308	0.0287534	-0.109992	-0.109992
ENSG00000238556	-0.120374	-0.200738	-0.112325	-0.318865	-0.388624	-0.326461
hsa-miR-490-3p	-0.177086	-0.128195	-0.171575	-0.378115	-0.38261	-0.38261
ENSG00000200377	0.364598	0.19863	0.137908	0.0261337	-0.176484	-0.131246
hsa-miR-7151-3p	0.166371	0.115848	0.415944	-0.112233	-0.0463241	-0.138567
hsa-mir-4288	0.364598	0.19996	0.334002	-0.131246	0.0128252	-0.277584
hsa-mir-9-3	0.144091	0.117658	0.465542	-0.0888822	-0.0811406	-0.152241
ENSG00000251830	0.0853056	0.336977	0.144091	-0.0103803	-0.140567	-0.131727
HBII-52-44	0.371263	0.432717	0.0129141	-0.035517	-0.241501	-0.14574
hsa-miR-6804-5p	0.433552	0.186659	0.433552	-0.114125	-0.0907059	-0.358676
ENSG00000251866	0.197436	0.112379	0.695796	-0.239773	-0.193638	-0.125459
HBI-100	0.280435	0.367008	0.204019	-0.267589	-0.110536	-0.110536
hsa-miR-2114-3p	-0.177086	-0.155341	-0.211268	-0.309682	-0.465682	-0.632885
ENSG00000238935	-0.102375	-0.177725	-0.107125	-0.267589	-0.358664	-0.377713
ENSG00000252265	-0.102375	-0.177725	-0.107125	-0.267589	-0.358664	-0.377713
ENSG00000262064	-0.102375	-0.177725	-0.107125	-0.267589	-0.358664	-0.377713
ENSG00000252048	0.0469156	0.186181	0.144091	-0.0286371	-0.0809564	-0.115056
hsa-mir-7850	0.402591	0.464849	0.15137	0.00792089	-0.379343	-0.255413
hsa-miR-2113	-0.0652705	-0.202864	-0.255532	-0.40461	-0.457278	-0.509947
ENSG00000212539	0.0952537	0.386394	0.416431	-0.193625	-0.177086	-0.201352
ENSG00000251817	0.0456783	0.0794529	0.130559	-0.103399	-0.00520024	-0.0556456
ENSG00000212458	0.144091	0.0727962	0.400092	-0.131246	-0.219272	-0.0890597
hsa-miR-98-5p	0.237739	0.80014	0.194669	-0.075334	-0.473692	-0.336045
hsa-mir-3182	-0.187239	-0.157778	-0.157778	-0.583155	-0.39954	-0.434078
ENSG00000221093	-0.122033	-0.0204449	-0.333122	-0.567716	-0.378025	-0.433453
ENSG00000239111	0.070446	0.487691	0.169246	-0.156401	-0.0781254	-0.448537
hsa-miR-3619-3p	0.420735	0.268644	0.144091	-0.347796	-0.120949	-0.33178
hsa-miR-3976	0.397956	0.13701	0.225482	-0.270775	-0.101589	-0.398195
hsa-miR-4256	-0.177086	-0.192863	-0.214492	-0.618239	-0.461933	-0.685988
ENSG00000238885	-0.02229	-0.113197	-0.130084	-0.248296	-0.318896	-0.244249
hsa-mir-4441	-0.190251	-0.321443	0.0391326	-0.403933	-0.53786	-0.503846
hsa-mir-548i-4	-0.201098	-0.00610796	-0.212863	-0.349861	-0.472393	-0.472393
hsa-mir-8052	0.144091	0.100972	0.172568	-0.238759	-0.12576	-0.10325
hsa-miR-5692a	-0.200544	-0.0454229	-0.166081	-0.441418	-0.371855	-0.473692
hsa-mir-4452	0.131062	0.113293	0.121172	-0.093247	-0.163006	-0.163006
hsa-mir-5088	0.13815	0.175132	0.0841048	-0.131246	-0.177086	-0.161456
ENSG00000221139	0.306203	0.00385241	0.0857895	-0.120751	-0.177086	-0.189641
ENSG00000200072	0.0403207	0.108736	0.278527	-0.228705	-0.0733151	-0.235017
hsa-miR-186-5p	-0.154469	0.00385246	-0.213957	-0.336518	-0.424067	-0.473692
ENSG00000253028	-0.0407425	0.196175	0.26446	-0.267589	-0.0407425	-0.281369
hsa-mir-1253	0.14632	0.152845	0.242226	-0.473776	-0.0280929	-0.314607
ENSG00000212175	-0.0675518	-0.0559418	-0.197392	-0.397998	-0.400387	-0.337565
ENSG00000238389	-0.164439	-0.0262899	-0.0264102	-0.302469	-0.164439	-0.302589
hsa-miR-548w	0.0910559	0.00385242	0.188389	-0.235625	-0.163359	-0.0413821
hsa-mir-7702	0.588139	0.00385241	0.0707596	-0.403933	-0.177086	-0.473692
hsa-miR-1273d	0.144091	0.0778572	0.387152	-0.329928	-0.177086	-0.473692
ENSG00000239086	-0.309215	-0.0445265	-0.0488186	-0.474195	-0.56363	-0.421023
hsa-mir-4743	-0.0323621	-0.111658	-0.0954849	-0.267589	-0.366073	-0.238865
hsa-mir-512-1	0.107561	0.189087	0.00243633	-0.119286	-0.189045	-0.189045
hsa-mir-512-2	0.107561	0.189087	0.00243633	-0.119286	-0.189045	-0.189045
ENSG00000252617	0.324451	0.0868417	0.0167941	-0.403933	-0.177086	-0.131246
hsa-mir-591	0.171748	0.0744527	0.118581	-0.293641	-0.149429	-0.190661
SNORA36C	0.183859	0.035526	0.183859	-0.171014	-0.137318	-0.433924
hsa-mir-6083	-0.177086	-0.0727281	-0.0390696	-0.498105	-0.349027	-0.279952
hsa-miR-1185-5p	0.0940194	-0.27992	-0.197392	-0.606602	-0.457001	-0.473692
hsa-miR-6807-3p	0.0789287	0.00385242	0.109032	-0.131246	-0.131851	-0.131246
hsa-miR-5089-5p	-0.0238156	-0.0391552	-0.197392	-0.366647	-0.220093	-0.473692
hsa-miR-4711-3p	-0.0723175	-0.0359125	-0.261391	-0.585907	-0.582568	-0.347905
hsa-mir-4793	0.131806	0.0444124	0.110846	-0.234244	-0.1648	-0.205291
hsa-miR-370-3p	0.178508	-0.00456508	0.135674	-0.369515	-0.185503	-0.0968289
hsa-mir-342	0.078887	0.0835867	0.0294907	-0.116765	-0.0784189	-0.211051
U72	0.194823	-0.0550161	0.387932	-0.353201	-0.528038	-0.26268
hsa-miR-424-5p	0.144091	0.505271	0.144091	-0.403933	-0.519513	-0.811487
hsa-miR-3591-3p	0.144091	0.131186	0.144091	-0.33589	-0.145113	-0.470833
ENSG00000238690	-0.0117488	0.331508	0.0647305	-0.14181	-0.38863	-0.34279
hsa-mir-6757	-0.0164972	-0.105051	-0.100562	-0.291835	-0.283458	-0.376861
hsa-miR-610	0.0933849	-0.013472	0.181593	-0.103336	-0.19441	-0.349121
hsa-mir-6829	-0.0935769	0.263783	0.144711	-0.352657	-0.303822	-0.131246
ACA50	0.23625	0.0960106	0.0791403	-0.530611	-0.0849276	-0.431036
U107	-0.00421161	0.143728	0.210824	-0.264508	-0.331157	-0.333816
hsa-miR-216a-5p	0.0633336	-0.0497528	0.144091	-0.131246	-0.131851	-0.161556
hsa-miR-6839-5p	0.106958	0.0550294	0.124157	-0.15118	-0.473692	-0.168379
ENSG00000252883	-0.081946	-0.0991447	-0.0271044	-0.347735	-0.28757	-0.367157
hsa-miR-338-5p	0.146937	-0.00345515	0.136784	-0.131246	-0.269193	-0.398474
ENSG00000253091	0.245672	0.107307	-0.0958118	-0.300478	-0.160196	-0.285932
hsa-miR-4659a-3p	-0.000696339	0.19091	-0.0103345	-0.216875	-0.177086	-0.160328
hsa-mir-6811	0.00720423	-0.0809962	-0.197392	-0.403933	-0.505691	-0.473692
hsa-mir-1290	-0.156323	0.051533	-0.114211	-0.299785	-0.427705	-0.39051
ACA68	-0.0400202	-0.145442	-0.00943929	-0.421025	-0.187949	-0.399856
hsa-miR-7844-5p	0.1331	0.00385243	0.144091	-0.414924	-0.37223	-0.142238
ENSG00000252133	0.255637	-0.110441	0.144091	-0.403933	-0.364855	-0.212796
ENSG00000252724	0.255637	-0.110441	0.144091	-0.403933	-0.364855	-0.212796
ENSG00000252878	0.255637	-0.110441	0.144091	-0.403933	-0.364855	-0.212796
hsa-miR-1243	-0.026152	0.00385243	0.346148	-0.403933	-0.271635	-0.523956
ENSG00000252668	-0.0308981	0.00385243	-0.0716621	-0.176481	-0.22232	-0.165148
hsa-mir-3150a	0.129999	-0.0397485	0.109693	-0.0968474	-0.369104	-0.357417
hsa-mir-4319	-0.0160748	-0.037112	0.282597	-0.244519	-0.450764	-0.262438
hsa-mir-4754	0.179132	0.251078	-0.117474	-0.553147	-0.149287	-0.630028
hsa-miR-4746-5p	0.0742123	0.00385241	0.0742123	-0.149527	-0.389666	-0.131246
hsa-miR-4653-3p	-0.157677	-0.197392	0.1635	-0.30656	-0.473692	-0.473692
hsa-miR-6834-3p	-0.0222591	-0.014073	0.233175	-0.298677	-0.310698	-0.318865
hsa-mir-548aa-1	0.0823852	-0.0697062	0.242092	-0.305932	-0.645907	-0.303461
hsa-mir-6133	-0.232079	0.025457	0.0442205	-0.403933	-0.473692	-0.250842
hsa-miR-3659	0.0381637	0.00385242	0.0574336	-0.131246	-0.252945	-0.109611
hsa-mir-7111	0.0238841	-0.0433833	0.144091	-0.14201	-0.297798	-0.211769
hsa-mir-4496	-0.0943147	0.0416833	-0.0166345	-0.13865	-0.139255	-0.245478
ENSG00000252236	0.0937546	-0.0464843	0.0937546	-0.253072	-0.130045	-0.454029
hsa-miR-4799-5p	0.0346978	0.00785346	0.182916	-0.403933	-0.497043	-0.497043
hsa-miR-3191-5p	0.144091	-0.102029	-0.197392	-0.403933	-0.473692	-0.473692
hsa-mir-3922	0.0718951	0.00385244	-0.202109	-0.202109	-0.469789	-0.499408
hsa-miR-6129	0.144091	-0.092839	0.0531092	-0.378615	-0.268068	-0.131246
hsa-miR-302a-5p	0.0853127	-0.263962	0.0123372	-0.622769	-0.465708	-0.518377
hsa-mir-3606	0.0747582	-0.0444137	-0.112829	-0.370925	-0.221848	-0.221848
ENSG00000252800	0.0574465	-0.067521	-0.0554662	-0.192489	-0.177086	-0.333396
hsa-mir-485	-0.0710492	0.101659	-0.151023	-0.513351	-0.367655	-0.42636
ENSG00000201863	0.167783	0.00446857	-0.0805662	-0.264764	-0.334523	-0.271831
hsa-mir-5681a	0.130007	0.210054	-0.218691	-0.377007	-0.425945	-0.448462
hsa-miR-6716-3p	0.144091	0.126569	-0.169396	-0.403933	-0.445695	-0.462232
hsa-miR-4472	-0.177086	0.00385243	0.25862	-0.403933	-0.376051	-0.376051
hsa-mir-18a	-0.0109397	0.0468893	0.0126816	-0.112242	-0.256899	-0.307546
hsa-mir-1302-6	0.0315266	0.0112198	0.0109794	-0.376767	-0.265079	-0.265079
ENSG00000238732	-0.000200987	-0.0199918	-0.0266506	-0.445884	-0.231373	-0.208453
hsa-mir-378g	-0.055382	0.0903447	-0.0710703	-0.204459	-0.256391	-0.256391
ENSG00000212589	-0.148354	0.152155	-0.0490896	-0.375201	-0.325389	-0.290851
hsa-mir-3190	-0.0484668	-0.0299222	0.0574336	-0.131246	-0.21086	-0.165021
hsa-mir-3143	0.0298695	0.00385243	-0.0511165	-0.226054	-0.177086	-0.120824
HBII-52-17	0.0973867	0.00385243	-0.12312	-0.403933	-0.270428	-0.193051
HBII-52-18	0.0973867	0.00385243	-0.12312	-0.403933	-0.270428	-0.193051
HBII-52-19	0.0973867	0.00385243	-0.12312	-0.403933	-0.270428	-0.193051
hsa-mir-1301	-0.0460627	-0.0883853	0.153599	-0.171673	-0.380744	-0.241432
hsa-miR-6793-5p	0.0207053	0.079276	-0.125169	-0.328509	-0.641931	-0.652683
hsa-miR-670-5p	0.181107	-0.247973	0.0716477	-0.339249	-0.473692	-0.436676
hsa-mir-224	0.00902534	0.00385243	-0.0156074	-0.131246	-0.608758	-0.437006
hsa-miR-516b-3p	0.0327357	-0.130446	0.0993255	-0.198318	-0.508948	-0.433997
hsa-miR-516a-3p	0.0327357	-0.130446	0.0993255	-0.198318	-0.508948	-0.433997
